# Supplementary material for: Identification of the principal transcriptional regulators for low-fat and high-fat meal responsive genes in small intestine
Source: Nutr Metab (Lond). 2017 Oct 23;14:66. doi: 10.1186/s12986-017-0221-3 (PMC5654052; doi:10.1186/s12986-017-0221-3)
Supplement: Supplementary file 2 — Antibody information for western blot. Table S2. LF-specific transcriptional regulators. Table S3. HF-specific transcriptional regulators. Table S4. HF-delay transcriptional regulators. Table S5. LF-HF different transcriptional regulators. Table S6. Meal-responsive transcriptional regulators. Table S7. Comparison between the serial analysis of gene expression (SAGE) and microarray in the molecular and cellular functions, networks, and transcription regulators after low-fat and high-fat meal ingestion. Table S8. Transcriptional regulators detected by SAGE. Table S9. Transcriptional regulators detected by microarray. Table S10. Normalized microarray data. (XLS 32 kb) [file 12986_2017_221_MOESM2_ESM.xls]

## Sheet: Sheet1
Table 1 Comparison of significantly modulated molecular and cellular functions, and transcription regulators after low-fat (LF) and high-fat (HF) meal ingestion.
	LF-responsive genes	HF-responsive genes
Top 3 molecular and cellular functions
1	Cell death	Lipid metabolism
2	Cellular function and maintenance	Molecular transport
3	Carbohydrate metabolism	Small molecule biochemistry
Top 3 transcription regulators
1	FOXO1	PPARA
2	NR5A2	PPARGC1A
3	EPAS1	NR4A1
Abbreviations: EPAS1, endothelial PAS domain-containing protein 1; FOXO1, forkhead box protein O1; NR4A1, nuclear receptor subfamily 4 group A member 1; NR5A2, nuclear receptor subfamily 5 group A member 2; PPARA, peroxisome proliferator-activated receptor alpha; PPARGC1A, PPAR gamma coactivator 1-alpha.
